# Supplementary material for: The genome of the endophytic bacterium H. frisingense GSF30T identifies diverse strategies in the Herbaspirillum genus to interact with plants
Source: Front Microbiol. 2013 Jun 27;4:168. doi: 10.3389/fmicb.2013.00168 (PMC3695564; doi:10.3389/fmicb.2013.00168)
Supplement: Supplementary file 1 [file DataSheet1.XLS]

## Sheet: Blast
n.d. = not determined		strain:	HsSmR1	HsOs45	HsOs34	HfGSF30	HGW103	HhIAM	HYR522	HCF444	HlP6-12	HJC206		AzoaBH72	AzospB510	Kp342	GdPAI5
not in database		total number of genes in table: 342	grass	grass	grass	grass	phragmites	water	populus	populus	nodules	human		grass	grass	grass	grass
No hit		same as HfGSF30? [%]	76.4706	84.3195	85.2071	99.7076	84.7059	83.432	79.1176	70.8824	74.8521	63.9053		74.0741	72.0539	54.5455	56.9024
		no. of genes in table present (x):	268	237	240	215	186	184	191	163	153	132		212	185	166	128
		no. of genes in table not present (yellow):	73	102	99	128	155	155	150	178	186	207		86	113	132	170
comment	identifier	gene	HsSmR1	HsOs45	HsOs34	HfGSF30	HGW103	HhIAM	HYR522	HCF444	HlP6-12	HJC206		AzoaBH72	AzospB510	Kp342	GdPAI5
		secretion system
		typeI
	YP_002236547	tolC							x	x	x	x
	Hsero_2879	tolC	query	x	x	x	x	x	x					x	x	x	x
YP_003776280	Hsero_2880	hylD	query	x	x	x	x	x	x	x	x	x		x	x	x	x
	Hsero_2881	hlyB/cyaB	query	x	x	x	x	x	x	x		x		x	x
		typeII
Pilin secretion/fimbrial assembly type IV pilus assembly often in several copies (not shown)	Hsero_0660	pilA	query	x	x	x	x	x	x	x	x	x		x
	Hsero_0357	pilB	query	x	x	x	x	x	x	x	x	x		x
	Hsero_0356	pilC	query	x	x	x	x	x	x	query	x	x		x
	Hsero_0355	pilD	query	x	x	x	x	x	x	x	x	x		x
	Hsero_3652	pilE	query	x	x	x	x	x	x	x	x	x		x
	azo0925	pilF								x?	x?	x		x
	azo3453	pilG									x?	x?		x
	azo3454	pilH										x?		x
	Hsero_3841	pilI	query	x	x	x	x	x	x	x	x	x		x
	Hsero_3840	pilJ	query	x	x	x	x	x	x	x	x	x		x
	Hsero_0813	PilM	query	x	x				x	x				x
	Hsero_4181	pilN	query											x
	Hsero_0807	pilN	query	x	x	x			x	x				x
	Hsero_0808	PilO	query	x	x				x	x				x
	Hsero_0809	pilP	query	x	x				x	x				x
	Hsero_4183	PilQ	query	x	x	x	x	x	x	x	x	x		x
	Hsero_0816	pilT	query	x	x	x	x	x	x	x	x	x
	azo2552	pilU1										x
	Hsero_3649	pilV	query	x	x	x	x	x	x	x	x			x
	Hsero_3650	pilW	query	x	x	x	x	x	x	x	x	x		x
	azo2916	pilX	x	x	x	x	x	x		x				x
	azo2175	pilY1A										x		x
	azo1597	pilZ										x		x
general secretion pathway	KPK_4572	gspB														x
	KPK_4575	gspC														x
	KPK_4576	gspD										x?		x		x	x
	Hsero_0810	gspE	query	x	x	x			x	x		x		x	x	x	x
	KPK_4578	gspF												x	x	x	x
	Hsero_0188	gspG	query	x	x	x	x	x	x	x	x	x		x		x	x
	KPK_4580	gspH														x	x
	KPK_4581	gspI														x	x
	KPK_4582	gspJ														x	x
	KPK_4583	gspK														x	x
	KPK_4584	gspL														x	x
	KPK_4585	gspM														x	x
	KPK_4586	gspN														x
	KPK_4587	gspO														x
	KPK_4571	gspS														x
		typeIII
Type III protein secretion pathway	Hsero_0805	hrC	query	x	x				2x query	x
	Hsero_0800	hrcJ	query	x	x				2x query	x
	Hsero_0794	hrcR	query	x	x				2x query	x
	Hsero_0795	hrcS	query	x	x				x	x
	Hsero_0786	hrcV	query	x	x				x	x
	Hsero_0797	hrcU	query	x	x				x	x
	ZP_10721201	hrpQ	x	x	x				query	query
	Hsero_0790	hrcN	query	x	x				2x query	query
	Hsero_0793	hrcQ	query	x	x				query	query
	ZP_10720562	yscS?								query
	Hsero_0796	hrpX	query	x	x				x	x
		type III flanking region
	Hsero_0758		query	x	x	x	x	x	x
YP_003774186	Hsero_0759		query	x	x		x	x	x
YP_003774187	Hsero_0760		query	x	x		x	x	x
YP_003774188	Hsero_0761		query	x	x	x	x	x	x
YP_003774190	Hsero_0763	vgr	query	x	x		x	x	x
YP_003774195	Hsero_0768		query				x	x
YP_003774200	Hsero_0773		query
YP_003774205	Hsero_0778	SAM-dependent methyltransferase	query	x	x					x
YP_003774210	Hsero_0783		query
YP_003774215	Hsero_0788		query
YP_003774220	Hsero_0793		query
YP_003774225	Hsero_0798		query
YP_003774230	Hsero_0803		query
YP_003774235	Hsero_0808	PilO	query	x	x				x	x
YP_003774240	Hsero_0813		query
YP_003774245	Hsero_0818		query
YP_003774250	Hsero_0823	enoyl-CoA hydratase protein	query
YP_003774255	Hsero_0828	response regulator protein	query	x	x				x	x
YP_003774257	Hsero_0830		query
YP_003774258	Hsero_0831		query
	Hsero_0833		query	x	x		x	x	x	x	x	x
		typeIV
	KPK_1785	virB1														x
	KPK_1784	virB2														x	x
	GDI_0132	virB3															x
	KPK_1783	virB4													x	x	x
	KPK_1782	virB5														x	x
	KPK_1780	virB6														x
	Atu6173	virB7
	KPK_1778	virB8														x
	KPK_1777	virB9													x	x	x
	KPK_1776	virB10													x	x	x
	KPK_1775	virB11														x	x
		typeVI
multiple vgrG	YP_003776794	vgrG	query	x	x	x	x	x	x					x
	Hsero_4035	hcp	query	x	x	x	x	x	x					x	x	x
Imp/Vas secretion system	Hsero_0757	impM	query	x	x	x	x	x	x					x	x
	Hsero_0758	ImpL / IcmF	query	x	x	x	x	x	x					x	x	x
	Hsero_0737	ImpK / DotU	query	x	x	x	x	x	x					x	x	x
	Hsero_0738	impJ	query	x	x	x	x	x	x					x	x	x
	Hsero_0746 & Hsero_4032	impH	query	x	x	x	x	x	x					x	x	x
	Hsero_0745	impG	query	x	x	x	x	x	x					x	x	x
	Hsero_4034	impF	query	x	x	x	x	x	x					x	x
	AZL_017900	impE												x	query
	Hsero_0742 & Hsero_4036	impC	query	x	x	x	x	x	x	x?				x	x	x
	Hsero_0741 & Hsero_4037	impB	query	x	x	x	x	x	x					x	x	x
	Hsero_0755	impA	query	x	x	x	x	x	x					x	x
	Hsero_4039	VasD / Lip	query	x	x	x	x	x	x					x	x	x
	Hsero_0739	VasD / Lip	query	x	x	x	x	x	x					x		x
	Hsero_0747	VasG / ClpV	query	x	x	x	x	x	x					x	x	x
Chaperone-usher system / Type 1 pilus assembly	Hsero_2574	papD / fimC	query			x	x	x	x							x
	Hsero_2575	papC / fimD	query			x	x	x	x							x
		sec
	Hsero_0373	ffh	query	x	x	x	x	x	x	x	x	x		x	x	x	x
	Hsero_1237	secD	query	x	x	x	x	x	x	x	x	x		x	x	x	x
	Hsero_0099	secE	query		x	x	x	x	x	x	x	x		x	x	x	x
		secG		x	x	x	x	x	x	query	x	x		x	x	x	x
	Hsero_0134	secY	query	x	x	x	x	x	x	x	x	x		x	x	x	x
	Hsero_1236	yajC	query	x	x	x	x	x	x	x	x	x		x	x	x	x
	Hsero_4336	yidC	query	x	x	x	x	x	x	x	x	x		x	x	x	x
	Hsero_0346	secA	query	x	x	x	x	x	x	x	x	x		x	x	x	x
	Hsero_4146	ftsY	query	x	x	x	x	x	x	x	x	x		x	x	x	x
	Hsero_0160	secB	query	x	x	x	x	x	x	x	x	x		x	x	x	x
		tat
	Hsero_4059	tatA	query	x	x	x	x	x	x	x	x	x		x	x	x	x
	Hsero_4058	tatB	query	x	x	x	x	x	x	x	x	x		x	x	x	x
	Hsero_4057	tatC	query	x	x	x	x	x	x	x	x	x		x	x	x	x
	KPK_3914	tatE														x
		flagellum
also: typeIII secretion system; flagellar export apparatus	YP_003775434	flhA	query	x	x	x	x	x	x	x	x	x		x	x		x
	YP_003775433	flhB	query	x	x	x	x	x	x	x	x	x		x	x		x
	YP_003776384	flhC	query	x	x	x	x	x	x	x	x	x		x
	YP_003776385	flhD	query	x	x	x	x	x	x	x	x	x		x
	YP_003776382	motA	query	x	x	x	x	x	x	x	x	x		x	x		x
	YP_003776381	motB	query	x	x	x	x	x	x	x	x	x		x	x		x
	YP_003775437	fliA	query	x	x	x	x	x	x	x	x	x		x	x		x
	YP_003775478	fliC	query	x	x	x	x	x	x	x	x	x		x	x		x
	YP_003776924 & YP_003774546	fliD	query	x	x	x	x	x	x	x	x	x		x
	YP_003775469	fliE	query	x	x	x	x	x	x	x	x	x		x	x		x
	YP_003775467	fliF	query	x	x	x	x	x	x	x	x	x		x	x		x
also: bacterial chemotaxis	YP_003775466	fliG	query	x	x	x	x	x	x	x	x	x		x	x		x
also: typeIII secretion system; flagellar export apparatus	YP_003775465	fliH	query	x	x	x	x	x	x	x	x	x		x	x		x
	YP_003775464	fliI	query	x	x	x	x	x	x	x	x	x		x	x		x
	YP_003775463	fliJ	query	x	x	x	x	x	x	x	x	x		x
	YP_003775462 & YP_003775344	fliK	query	x	x	x	x	x	x	x	x	x		x
also: bacterial chemotaxis	YP_003775460	fliM	query	x	x	x	x	x	x	x	x	x		x	x		x
also: typeIII secretion system; flagellar export apparatus	YP_003775459	fliN	query	x	x	x	x	x	x	x	x	x		x	x		x
	YP_003775458	fliO	query	x	x	x	x	x	x	x	x	x		x	x
	YP_003775457	fliP	query	x	x	x	x	x	x	x	x	x		x	x		x
	YP_003775456	fliQ	query	x	x	x	x	x	x	x	x	x		x	x		x
	YP_003775455	fliR	query	x	x	x	x	x	x	x	x	x		x	x		x
	YP_003775474	fliS	query	x	x	x	x	x	x	x	x	x		x
	YP_003775473	fliT	query	x	x	x	x	x	x	x	x	x		x
	YP_003775440	flgA	query	x	x	x	x	x	x	x	x	x		x	x		x
	YP_003775441	flgB	query	x	x	x	x	x	x	x	x	x		x	x		x
	YP_003775442	flgC	query	x	x	x	x	x	x	x	x	x		x	x		x
	YP_003775443	flgD	query	x	x	x	x	x	x	x	x	x		x	x		x
	YP_003775444 & YP_003776925	flgE	query	x	x	x	x	x	x	x	x	x		x	x		x
	YP_003775445	flgF	query	x	x	x	x	x	x	x	x	x		x	x		x
	YP_003775446	flgG	query	x	x	x	x	x	x	x	x	x		x	x		x
	YP_003775447 & YP_003778116	flgH	query	x	x	x	x	x	x	x	x	x		x	x		x
	YP_003775448	flgI	query	x	x	x	x	x	x	x	x	x		x	x		x
	YP_003775450	flgK	query	x	x	x	x	x	x	x	x	x		x	x		x
	YP_003775451	flgL	query	x	x	x	x	x	x	x	x	x		x	x		x
	YP_003775439	flgM	query	x	x	x	x	x	x	x	x	x		x
	YP_003775438	flgN	query	x	x	x	x	x	x	x	x	x		x
		nif
YP_003776594	Hsero_3204	fixS	query	x	x	x	query	x	x
YP_003774982	Hsero_3144	iscS	query	x	x	x	x	x	x	query	x	x		x	x	x	x
YP_003776535	Hsero_3143	iscU	query	x	x	x	x	x	x	x	x	x		x	x	x	x
YP_003776271	Hsero_2871	nifA	query	x	x	x								x	x	x	x
YP_003776270	Hsero_2870	nifB	query	x	x	x								x	x	x	x
YP_003776266	Hsero_2866	nifZ	query	x	x	x								x	x	x	x
YP_003776265	Hsero_2865	nifZ1	query	x	x	x								x	x
YP_003776262	Hsero_2862	fixU	query	x	x	x								x	x	x	x
	Hsero_2853	nifH	query	x	x	x								x	x	x	x
	Hsero_2852	nifD	query	x	x	x								x	x	x	x
	Hsero_2851	nifK	query	x	x	x								x	x	x	x
	Hsero_2850	nifE	query	x	x	x								x	x	x	x
	Hsero_2849	nifN	query	x	x	x								x	x	x	x
YP_003776248	Hsero_2848	nifX	query	x	x	x								x	x	x	x
YP_003776247	Hsero_2847	nitrogen fixation protein	query	x	x	x								x	x		x
YP_003776245	Hsero_2845	fdxB	query	x	x	x								x	x		x
YP_003776244	Hsero_2844	nifQ	query	x	x	x								x	x	x	x
YP_003776243	Hsero_2843	modA	query	x	x	x								x	x	x	x
YP_003776242	Hsero_2842	modB	query	x	x	x								x	x	x	x
YP_003776241	Hsero_2841	modC	query	x	x	x								x	x	x	x
YP_003776236	Hsero_2836	nifW	query	x	x	x								x	x	x	x
YP_003776235	Hsero_2835	nifV	query	x	x	x								x	x	x	x
YP_003776230	Hsero_2830	nifU	query	x	x	x								x	x	x	x
YP_003776229	Hsero_2829	nifS	query	x	x	x								x	x	x	x
YP_003773522	Hsero_0084	glnK	query	x	x	x	x	x	x	x	x	x		x	x	x	x
		before nif cluster
	Hsero_2828	partial transposase	query
	Hsero_2827		query
	Hsero_2826		query
	Hsero_2825		query	x	x
	Hsero_2824		query
	Hsero_2823	Fe2+-dicitrate sensor membrane	query	x	x
	Hsero_2822	prhI RNA polymerase sigma 24 factor	query	x	x
	Hsero_2821	glutamate uptake transcription	query
	Hsero_2820		query	x	x
	Hsero_2819		query	x	x
	Hsero_2818	exbB biopolymer transport	query	x	x
	Hsero_2817	biopolymer transport ExbD/TolR	query	x	x
	Hsero_2816		query
	Hsero_2815	Zn-dependent protease TldE	query
	Hsero_2814	Zn-dependent protease TldD	query
	Hsero_2813		query
	Hsero_2812	prophage	query
	Hsero_2811		query
	Hsero_2810		query			x
	Hsero_2809		query			x
		nitrate to NH4
assimilatory nitrate reductase EC 1.7.99.4	YP_003776300	nasA	query	x	x	x	x	x	x	x	x			x	x	x
	YP_003776299	nasC?	query	x	x	x	x	x	x	x	x			x	x	x
	YP_003774632	nasF	query	x	x	x	x	x	x	x	x			x		x
	YP_003774633	nasE	query	x	x	x	x	x	x	x	x			x		x
	YP_003774634	nasD	query	x	x	x?	x	x	x	x	x			x		x
nitrite reductase EC 1.7.1.4	YP_003776297	nirB	query	x	x	x	x	x	x	x	x			x	x	x
	YP_003776298	nirD	query	x	x	x	x	x	x	x	x			x	x	x
		nitrite to N2
periplasmic nitrate (or nitrite) reductase c-type cytochrome	YP_003447448	napC												x	query
	YP_002982384	napC												x
nitrite reductase 1.7.2.1	ZP_07673772	nirK				x									x
nitric-oxide reductase	YP_003747263	norB				x								x	x
	YP_003452045	norC												x	query
	YP_003452042	norD												x	query
	YP_003452043	norQ												x	query
nitrous-oxide reductase	YP_934616	nosZ												query
	YP_934610	nosL												query
		nitrogen other
high affinity nitrate/nitrite transporter	YP_003776296	narK	query	x	x	x	x	x	x	x	x			x		x
nitrite/nitrate transporter	YP_003777024	narK1	query	x	x	x
ammonium transport	YP_934382	amtE with C-terminal domain												x
Hsero_0579 ammonium transport	YP_003774006	amtH	query		x	x	x	x	x	x	x	x		x	x
Hsero_0085 ammonium transport	YP_003773523	amtB	query	x	x	x	x	x	x	x	x	x		2x	2x	x	2x
respiratory nitrate reductase	YP_003777026	narG	query	x	x	x										x
	YP_003777027	narH	query	x	x	x										x
	YP_003777028	narJ	query	x	x	x										x
	YP_003777029	narI	query	x	x	x										x
nitrite/nitrate transporter	YP_003777025	narU	query	x	x	x										x
nitrate/nitrite sensor histidine kinase transcription regulator	YP_003777031	narX	query	x	x	x										x
	YP_003777032	narL	query	x	x	x										x
NAD-dependent formate dehydrogenase 1.2.1.2	YP_003774900	fdhF (alpha)	query	x	x	x	x	x	x	x	x	x		x	x	x
	YP_003774898	fdsG (gamma)	query	x	x	x	x	x	x	x	x			x	x	x
	YP_003774902	FdsD (delta)	query	x	x	x	x	x	x	x	x			x	x	x
	YP_003774901	fdsC (regulatory)	query	x	x	x	x	x	x	x	x			x	x	x
	YP_003774899	fdsB (beta)	query	x	x	x	x	x	x	x	x			x	x	x
anaerobic formate dehydrogenase	Hsero_1442		query	2x	2x	2x	x	2x	2x	x	3x
anaerobic (selenocysteine-containing) formate	Hsero_1686		query	2x	2x	2x	x	2x	2x	x	3x
formate dehydrogenase	YP_001098711	Fdh1A										x		x	x	x	x
	YP_001099711	FdnG										x		x	x
	YP_001099714	FdnI										x		x	x	x
	YP_001098710	beta										x		x	x	x	x
	YP_001099712	FdnH										x		x	x
		urea
	Hsero_1762	allophanate hydrolase subunit 1	query	x	x	x	x	x	x	x	x			x	x	x	x
	Hsero_4114		query	x	x		x	x
	Hsero_1761	allophanate hydrolase subunit 2	query	x	x		x	x	x	x	x			x	x	x	x
YP_003777493	Hsero_4115		query	x	x		x	x
allophanate hydrolase (3.5.1.54 & 3.5.1.4)	YP_003774837 &YP_003777844	gatA	query	x	x		x	x	x	query	x			x	x	x
	YP_003777845	urea amidolyase	query	x	x		x	x							x	x
3.5.1.5	YP_003778093	ureA	query	x	x	x	x	x	x	x	x	x		x	x	x
	YP_003778094	ureB	query	x	x	x	x	x	x	x	x	x		x	x	x
	YP_003778095	ureC	query	x	x	x	x	x	x	x	x	x		x	x	x
	YP_003778092	ureD	query	x	x	x	x	x	x	x	x	x		x	x	x
	YP_003778096	ureE	query	x	x	x	x	x	x	x	x	x		x	x	x
	YP_003778097	ureF	query	x	x	x	x	x	x	x	x	x		x	x	x
	YP_003778098	ureG	query	x	x	x	x	x	x	x	x	x		x	x	x
2.1.3.3	YP_003774853	Ornithine carbamoyltransferase	query	x	x	x	x	x	x	x	x	x		x	x	x	x
Arginase (3.5.3.1)	YP_003773500	speB	query	x	x	x	x	x		x	x			x	x	x
Argininosuccinate synthase (6.3.4.5)	YP_003774852	argG	query	x	x	x	x	x	x	x	x	x		x	x	x	x
4.3.2.1	YP_003776326	argH	query	x	x	x	x	x	x	x	x	x		x	x	x	2x
6.3.4.6	YP_003777845	urea amidolyase + urea carboxylase	query	x	x		x	x							x	x
		asparagine
glutaminase-asparaginase (3.5.1.38)	Hsero_1444	ansB	query	x	x	x	x	x	x	x	x	x		x	x	x
L-asparaginase type II (3.5.1.1)	Hsero_3932	ansB	query	x	x	x	x	x	x	x	x	x		x	x	x
cytoplasmic L-asparaginase I (3.5.1.1)	Hsero_4316	ansA	query	x	x	x	x	x	x		x			x	x	x	x
asparagine synthetase (6.3.1.1)	KPK_5532	asnA														query
asparagine synthase (6.3.5.4)	Hsero_2749 & Hsero_4212	asnB	query									x		x	x	x	x
aspartate ammonia-lyase (4.3.1.1)	KPK_5142	aspA												x	x	query
		two-component/regulators
oxygen limitation (fixJ -> nifA; fixK-> fix genes)	YP_003451207	fixL													query
	YP_003451837	fixJ				x?									query
	ADD73557	fixK
low nitrogen I (glutamate metabolism)	Hsero_2176	glnD	query	x	x	x	x	x	x	x	x	x		x	x	x	x
	Hsero_1895	glnB	query	x	x	x	x	x	x	x	x	x		x	x	x	x
	Hsero_3126	glnL	query	x	x	x	x	x	x	x	x	x		x	x	x	x
	Hsero_3125	glnG	query	x	x	x	x	x	x	x	x	x		x	x	x	x
	Hsero_3127	glnA	query	x	x	x	x	x	x	x	x	x		x	x	x	x
low nitrogen II (nitrogen fixation)	AZL_015060 & YP_003773508	ntrY	query	x	x	x	x	x	x	x	x	x		x?	query		x
	AZL_015050 & YP_003773507	ntrX	query	x	x	x	x	x	x	x	x	x			query		x
		terminal oxidases
		cytochrome oxidase
cytochrome aa3	YP_003777538	coxA	query	x	x	x	x	x	x	x	x	2x		x	x		x
	YP_003777539	coxB	query	x	x	x	x	x	x	x	x	x		x	x
	YP_003775717	coxB	query	x	x						x
	YP_003775718	coxA	query	x	x						x			x
	YP_003775719	coxB	query	x	x						x	x		x			x
cytochrome bd-type quinol oxidase	YP_003776453	cydA	query	x	x	x	x	x		x	x	x		x	x	x
	YP_003776454	cydB	query	x	x	x	x	x		x	x	x		x	x	x
cbb3-type cytochrome c oxidase	YP_003776591	fixP	query	x	x	x	x	x	x		x			x	x
	YP_003776592	fixO	query	x	x	x	x	x	x		x			x	x
	YP_003776593	fixN	query	x	x	x	x	x	x		x			x	x
cytochrome o ubiquinol oxidase	YP_003775871	cyoA	query	x	x	x	x	x	x	x	x	x		x	x	x	x
	YP_003775870	cyoB	query	x	x	x	x	x	x	x	x	x			x	x	x
	YP_003775869	cyoC	query	x	x	x	x	x	x	x	x	x			x	x	x
		cytochrome reductase
ubiquinol-cytochrome C reductase	YP_003777427	petA	query	x	x	x	x	x	x	x	x	x		2x	x		2x
	YP_003777426	petB	query	x	x	x	x	x	x	x	x	x		x	x		x
	YP_003777425	petC	query	x	x	x	x	x	x	x	x	x		x	x		x
		succinate dehydrogenase
succinate dehydrogenase	YP_003776369	sdhA	query	x	x	x	x	x	x	x	x	x		x	x	x	x
	YP_003776368	sdhB	query	x	x	x	x	x	x	x	x	x		x	x	x	x
	YP_003776370	sdhC with sdhD	query	x	x	x	x	x	x	x	x	x		x	x	x	2x
		NADH dehydrogenase / cyt c reductase
cytochrome c reductase; NADH dehydrogenase, FAD-containing subunit	YP_003775177	ndh	query	x	x	x	x	x	x	x	x			x	x	x	x
NADH dehydrogenase I	YP_003775187 - YP_003775199	nuoABCDEFGHIJKLM	query	x	x	x	x	x	x	x	x	x		x	x	x	x
		Carbohydrate metabolism
		saccharides
2.7.7.9	Hsero_2168	galU	query	x	x	x	x	x	x	x	x	x		x	x	2x	x
2.4.1.15	Hsero_0196	otsA	query	x	x	x	x	x	x	x	x				x	x	x
3.1.3.12	Hsero_0194	otsB	query	x	x	x	x	x	x	x	x				x	x	x
malto-oligosyl trehalose synthase 5.4.99.15	Hsero_2499	treY	query	x	x	x	x	x	x		x	x		x	x		x
malto-oligosyltrehalose trehalohydrolase (EC:3.2.1.141)	Hsero_2501	treZ	query	x	x	x	x	x	x		x	x		x	x		x
glycogen debranching enzyme protein (EC:3.2.1.-)	Hsero_2502	glgX = treX	query	x	x	x	x	x	x		x	x		x	2x	x	x
alpha-glucosidase 3.2.1.20	Hsero_4108	alpha-glucosidase	query	x	x			x		x					x	x
3.2.1.1	Hsero_2326	alpha-amylase	query								x	x		x	x	x
sucrose degrading 3.2.1.26	ACI11823.1	sucrose-6-phosphate hydrolase														query
	ACI09078.1	beta-fructofuranosidase														query
		cell wall
3.5.1.41, 3.1.1.58	Hsero_4258	chitin deacetylase / acetylgalactosaminoglycan deacetylase	query	x	x	x	x	x	x	x	x	x		x	x	x
	Hsero_2084		query	x	x	x	x	x	x	x	x	x
	Hsero_2752		query									x		x	x	x
	Hsero_2744		query									x		x
3.2.1.4	AEK80398.1	endo-1,4-D-glucanase		x	x	x	x	x	x					x	x	x	x
HrM1 operon	AEK80396.1	cellulose synthase wssB		x	x	x	x	x							x	2x
	AEK80399.1	cellulose synthase wssE		x	x	x	x	x								x
	AEK80395.1	YhjQ		x	x	x	x	x								x
	AEK80397.1	cellulose synthase regulator		x	x	x	x	x							x	2x
		RubisCO-like
	ZP_10592331	large subunit		x	x	x	x		query		x
	YP_840913	small subunit
	YP_934338	phosphoribulokinase												query		x
		Redox
	YP_725126	sodA														x
	YP_003775546	Cu/Zn sodC	query	x	x	x	x	x	x					x	x	x
	YP_003774590	Fe/Mn sodB	query	x	x	x	x	2x	x	x	x			x	x	x	x
	ZP_10594593.1	superoxid dismutase							query		x					x
	CAM32626	Catalase (peroxidase I) protein	query	x	x	x	x	x	x	x				x		x
	YP_003773977.1	Mn-containing catalase	query		x	x	x	x	x		x				x	x
btuE	YP_003777191	glutathione peroxidase	query	x	x	x	x	x	x	x	x	x		x	x	x	x
	YP_003777656	cytochrome-C peroxidase	query	x	x	x								x	x		x
		Iron transport
	YP_003773489	FeoB	query	x	x	x	x	x			x	x		x	x	x
	YP_003776126	high-affinity Fe2+ transport periplasmic protein	query	x	x	x	x	x	x	x	x						x
	YP_003777955	Fe(II) permease Fet4	query			x			x						x
proteins found in NCBI's RefSeq with following searchterm:		TonB-dependent siderophore receptor	18x			14x	13x		22x	15x				9x	4x	9x	14x
		TonB-dependent receptor	28x			20x	20x		29x	19x				22x	8x	11x	53x
		arsenite/antimonite transport
arsenite-transporting ATPase (3.6.3.16)	KPK_A0054 & KPK_A0058	arsA												x		query
arsenical pump membrane protein	KPK_0800 & KPK_A0055	arsB		x	x	x	3x	2x								query	2x
		Auxin
	YP_840918	ipdC														x
	YP_003777274-YP_003777277	trpC/D/E/G	x	x	x	x	x	x	x	x	x	x		x	x	x	x
	YP_003776611	AAT	x	x	x	x	x	x	x	x	x	x		x	x	x	2x
	YP_003775820	iaaH	query											x
	AAF77123	iaaM
		Ethylen
	YP_003776583	acd	query	x	x	x	query	x	query	query	x				x
	ACH81523	acdS	x	x	x	x	x	x	x	x	x				x
	ZP_21128523	acdR	x	x	x	x	x	x	x	x	x
		AHL
AHL synthase	YP_003450664	AHL synthase													query
AHL acylase	YP_003448525	AHL acylase													query
